# Supplementary material for: Adipose tissue NAPE-PLD controls fat mass development by altering the browning process and gut microbiota
Source: Nat Commun. 2015 Mar 11;6:6495. doi: 10.1038/ncomms7495 (PMC4382707; doi:10.1038/ncomms7495)
Supplement: Supplementary Data 1 — Total list of genes 1.5-fold up-regulated or down regulated in cKO-CT mice compared to WT-CT mice. [file ncomms7495-s2.xlsx]

## Sheet: Feuil1
Total list of genes 1,5 fold up- or down regulated in cKO-CT mice compared to WT-CT mice.
Gene Symbol	WT-CT	WT-HFD	cKO-CT	cKO-HFD	cKO_CT vs CT log2-ratio		The normalized log2-transformed expression value is given for each gene in each condition. The fold change between Nape pld cKO and WT is indicated in the right column as log2 ratios. The data was produced as described in materials and methods. The complete dataset is available in GEO (#GSE56852).
Serpine1	8.23734	8.94975	10.7618	9.19297	2.52442
Sfrp5	7.52622	9.70592	9.21917	9.83369	1.69295
Serpina1c	3.85452	5.44161	5.4561	3.29351	1.60159
C430048L16Rik	4.51252	5.59573	6.06316	5.34974	1.55064
Cyr61	6.83269	8.01437	8.36816	8.26399	1.53547
Lipf	5.65073	7.83558	7.15026	9.29231	1.49952
Acta2	9.41755	10.6815	10.8952	10.824	1.47763
Slc5a7	5.18318	7.49726	6.62845	8.28114	1.44527
Nedd9	6.95355	7.8827	8.31248	8.31045	1.35894
Fabp1	3.27853	4.0457	4.60496	4.62848	1.32643
Mup20	6.20307	6.21607	7.5033	5.71422	1.30023
Thbs1	7.74674	9.41617	9.00848	9.79768	1.26174
Ear11	3.88554	6.97355	5.14016	7.17877	1.25461
Slc7a8	6.67522	8.35291	7.92623	8.32354	1.25101
Zfp600	3.13003	4.02562	4.37657	4.35545	1.24654
Gm5662	3.43073	4.33901	4.61574	4.36851	1.18501
Ret	6.25376	7.48417	7.36672	8.25365	1.11297
Lbp	8.93481	10.3909	10.0468	10.761	1.11196
Vmn1r117	5.67482	7.81584	6.78195	7.7968	1.10714
Synpo2	7.27598	8.96748	8.38205	8.9985	1.10607
Vmn1r114	5.72123	7.81577	6.81895	7.80978	1.09772
Wisp2	7.55175	8.27718	8.64931	8.42262	1.09756
Tsen15	3.92475	3.69486	5.01163	3.28839	1.08687
Med28	7.60259	7.22329	8.65814	8.25859	1.05555
Prkcdbp	9.98655	11.2267	11.0365	11.5153	1.0499
Pkp2	6.98423	8.14741	8.02877	8.09875	1.04454
Gm13139	5.1458	5.83034	6.18456	6.06869	1.03876
Pltp	9.95898	11.2553	10.9796	11.7359	1.02063
Lep	10.7174	12.064	11.7349	12.5351	1.01744
Vmn1r158	5.78479	7.77723	6.79623	7.84164	1.01144
Mgat4a	5.37721	5.9572	6.3827	6.26515	1.0055
Vgll3	7.61744	8.52975	8.61632	8.59233	0.998877
Adap2	7.53285	8.42934	8.52859	8.83985	0.995733
Cd200	6.07432	6.41933	7.05809	6.41517	0.983763
Serpina1e	6.38324	7.30994	7.35517	6.84305	0.971932
Vmn1r121	6.0272	7.88791	6.99186	7.89021	0.964659
Gemin6	3.83608	4.44135	4.77644	4.18702	0.940362
Vmn1r122	5.68061	7.62939	6.61099	7.49152	0.930382
Cdkl5	4.50314	5.13932	5.42835	5.36178	0.925212
Mrc2	6.88169	7.96266	7.80546	8.46709	0.92377
Brox	6.39817	7.0619	7.3148	7.01987	0.916632
Vmn1r100	6.1155	8.07019	7.02897	8.07509	0.91347
Vmn1r125	6.59498	8.45917	7.50472	8.58511	0.909742
Fscn1	7.76229	8.53135	8.67129	9.23474	0.908996
Zc3h12c	5.27319	5.94091	6.17281	5.88515	0.899614
Oxtr	6.33312	7.90831	7.23211	9.11054	0.898991
Vmn1r93	5.99858	7.86845	6.8963	7.87649	0.897721
Fam164a	6.71763	7.22795	7.61515	7.58465	0.897521
Palld	6.09539	7.42595	6.98941	7.43595	0.894021
Wsb1	5.99643	6.87425	6.88837	6.71115	0.891943
Laptm5	7.72061	8.70451	8.61054	8.4341	0.889934
Prelp	11.3886	12.3774	12.275	12.5442	0.88646
Kcnj14	4.40247	4.8953	5.28757	5.09497	0.885099
Vmn2r87	3.04266	3.95544	3.92754	3.46645	0.884888
Gm10002	3.36914	3.72592	4.2522	3.88682	0.883059
Lyz1	7.7988	8.95335	8.67589	8.17554	0.877085
Lphn2	7.41301	8.13156	8.28953	8.54278	0.876527
Mios	5.37516	5.85877	6.24888	5.77144	0.873723
Tppp3	7.84096	8.88581	8.7139	8.69449	0.872944
Trp53inp2	9.89468	11.2082	10.7671	11.798	0.872432
Gm16451 // Gm16442	5.97369	7.70964	6.84145	7.78103	0.867758
Wdfy3	6.5673	7.21656	7.43454	7.25936	0.867237
Prnd	5.95643	6.67123	6.82167	7.875	0.865237
Tns3	6.39874	7.11093	7.2578	7.37043	0.859062
Bcl6	7.11706	8.03311	7.97572	7.19082	0.85866
Vmn1r103	5.67734	7.52737	6.53562	7.41132	0.858283
Cd97	8.4541	9.2557	9.31235	9.65307	0.858252
Gm10670	5.83945	7.65756	6.69688	7.66561	0.857424
Cd300ld	5.46495	6.34473	6.31926	6.12144	0.854314
Abat	7.22044	8.38132	8.0744	8.37986	0.853965
Hoxd8	5.59214	6.3393	6.4457	6.10231	0.853563
Fn1	10.2988	11.2826	11.147	10.8116	0.84815
Ehd3	7.21464	8.31765	8.06208	8.3134	0.847439
Mxra8	8.66632	9.61751	9.50921	9.65593	0.84289
Fyn	6.59864	7.21818	7.43872	7.00356	0.840076
Fam198b	7.81592	8.94937	8.65598	9.05535	0.840052
Gc	4.98391	5.7107	5.82242	4.94865	0.838509
Pmepa1	9.52019	10.2884	10.3572	10.9231	0.836995
Vmn1r159	5.68016	7.61197	6.51616	7.72148	0.836005
Pydc4	3.60509	4.35832	4.43723	3.9501	0.832141
Dennd4a	5.85594	6.57308	6.68652	6.6829	0.830583
Ifi27l2a	10.4061	11.948	11.2362	11.809	0.83017
Wdr12	4.15584	4.13261	4.98133	4.20593	0.825488
C6	6.20728	6.77009	7.03243	7.4129	0.825153
Casp12	6.395	7.52287	7.22001	6.87508	0.82501
Slc25a24	6.29125	7.08546	7.11573	7.12876	0.824481
Cacna1e	5.5586	6.7888	6.37409	6.73056	0.815495
Hspg2	9.47589	10.336	10.2884	10.8371	0.812529
Tuba1a	9.53381	10.6369	10.3435	11.3591	0.809643
Vmn1r-ps79	5.85063	7.55068	6.65726	7.56885	0.806628
Adcy5	7.53446	8.58996	8.33917	8.65711	0.804717
Chrnb1	5.08711	6.06602	5.89173	5.94889	0.804617
Lrrc40	6.03245	6.39104	6.83622	6.52241	0.803767
Tmem173	6.57389	6.82557	7.37532	7.14699	0.80143
Serpina1a	4.91159	5.45986	5.70751	5.20827	0.795923
Bmp3	7.2496	8.22052	8.04151	8.20384	0.791909
Vmn1r132	5.92311	7.50629	6.71501	7.5737	0.791901
Zfp738	4.60231	4.85104	5.39242	4.81688	0.790109
Epor	5.6224	6.25519	6.41216	6.33537	0.789755
Tmsb10	7.64017	8.82031	8.42934	9.32504	0.789167
Hspb1	9.39274	10.1743	10.1818	10.4072	0.789035
Pgap1	5.99458	6.625	6.78308	6.50231	0.788502
Vmn1r132	5.87796	7.38569	6.66472	7.44446	0.786761
Vmn1r132	5.87796	7.38569	6.66472	7.44446	0.786761
Gm13242	3.3302	3.70711	4.11555	3.97399	0.785354
Slc9a9	6.51263	7.11028	7.29758	6.72486	0.784957
Phf8	7.61634	8.47787	8.40088	8.46917	0.784533
Il2rg	6.16625	6.61771	6.95043	7.09992	0.784176
Hspb1	9.55451	10.3293	10.3379	10.5649	0.783396
Ptprk	5.8019	6.4574	6.58323	6.84609	0.781337
Lyn	7.46983	7.8701	8.25113	8.30655	0.781298
Parp8	5.57321	6.72799	6.35353	6.09825	0.780323
Pam	8.01717	8.76535	8.79665	9.10804	0.779479
Scai	5.03402	5.56222	5.81081	5.81535	0.776785
Anpep	7.74577	8.82143	8.52202	8.16391	0.776252
Cldnd2	3.74348	3.99669	4.51812	4.14244	0.774633
Lyve1	7.7434	8.51836	8.51794	8.04567	0.774535
1300014I06Rik	7.03168	7.79271	7.80441	7.74816	0.772727
Lphn2	6.14993	6.52126	6.92129	6.65337	0.771357
4930503L19Rik	4.92917	5.18982	5.69794	5.35662	0.768769
Gm10400	4.40224	4.95144	5.16916	5.15036	0.766925
Myadm	8.83789	9.6172	9.60466	9.92359	0.766773
Vmn1r148	5.94046	7.62131	6.70586	7.63259	0.765396
Vmn1r151	5.78511	7.56562	6.55002	7.46359	0.76491
Peg3	7.78869	9.69003	8.55331	10.1909	0.764619
Amd1	7.53346	8.93974	8.29691	7.09767	0.763453
Dock6	7.92995	8.37603	8.69227	9.03974	0.762322
Tagln2	8.28951	9.2204	9.04717	9.40629	0.757657
Dock6	8.24362	8.84443	8.99893	9.38314	0.755314
Rgs10	6.78446	7.6089	7.53598	7.24349	0.75152
Mafb	6.78128	7.70004	7.53203	7.43799	0.750751
Amd1	6.7941	8.09356	7.54388	6.53603	0.749783
Myl9	8.00099	8.47239	8.75055	8.90742	0.749557
Gpr153	5.03802	5.72814	5.78607	5.78965	0.748055
Cd74	10.0169	10.8403	10.7624	10.6502	0.74552
Ubxn2b	6.25083	6.73167	6.99635	6.77556	0.745518
Igfbp5	8.9802	10.1067	9.72495	9.68691	0.744754
Pdlim1	7.8071	8.35548	8.55023	8.71432	0.743136
Zfp426	5.65601	6.0777	6.39865	6.04536	0.742635
C1qtnf1	7.77181	8.55587	8.51397	8.39871	0.74216
Zfp62	5.16785	5.47529	5.90892	5.54553	0.741068
Amd1	7.5009	8.94036	8.24136	6.991	0.740465
Srpx2	7.60877	8.34397	8.34919	8.54178	0.74042
Olfr850	3.1363	4.01375	3.87494	3.90945	0.738638
Capg	6.6394	7.70156	7.37603	7.49709	0.73663
Cnn2	6.94834	7.47677	7.68437	7.6462	0.736033
Dennd4a	6.19279	6.85704	6.9269	7.16304	0.734112
Itgb2	6.37545	7.51964	7.1094	7.35578	0.733946
Ace	8.38236	9.07297	9.1162	8.51517	0.733836
Olfr1250	4.08565	4.6984	4.8184	5.00875	0.732749
Folh1	6.02646	6.83726	6.75909	6.93072	0.732626
Olfr963	3.41837	3.49535	4.15	4.14267	0.731633
Anxa3	7.95804	8.44417	8.6889	8.11751	0.730855
Hmgcs2	7.68093	8.68062	8.40953	8.10288	0.728595
Amd1	7.57597	8.98693	8.30288	7.22619	0.726904
Heg1	8.37649	9.02897	9.10244	9.14349	0.725948
A630010A05Rik	2.65307	3.05306	3.37881	2.88931	0.725741
Tmem229b	5.59443	6.00197	6.32009	6.32888	0.725657
Gp49a	5.75772	6.65882	6.48051	6.82	0.722796
Crim1	8.18747	8.92243	8.90996	8.92311	0.72249
Slc38a4	4.96306	6.71638	5.68546	4.71629	0.722393
Slc6a13	7.77566	8.93165	8.49622	9.56347	0.720556
Zdhhc2	7.09173	7.45625	7.81145	7.77219	0.719718
Cd209a	7.20818	7.58562	7.92778	7.49598	0.719592
Rnf19b	6.10937	6.1831	6.82765	6.19571	0.718279
Mir145	7.12623	7.34514	7.84293	7.55153	0.716701
Cspp1	4.62436	5.11128	5.34035	4.85914	0.715991
Adm	5.58961	6.20599	6.30472	6.31738	0.715102
Man1c1	7.08749	7.68703	7.80072	7.63102	0.713236
Tgfb1i1	7.30677	7.79312	8.01937	8.12998	0.712601
Mad2l1bp	4.76715	5.43704	5.4771	5.75869	0.709955
Vmn1r-ps79	6.16074	7.76547	6.86856	7.77617	0.707827
Gatsl3	6.4225	6.65452	7.12897	6.79137	0.706465
Adamts9	6.65639	6.88832	7.36226	7.20017	0.705873
Adamts5	9.39632	10.1982	10.1008	10.2271	0.704516
Cd209d	8.26444	8.87989	8.96616	8.66787	0.701714
Soat1	5.32596	6.06839	6.02664	5.96809	0.70068
Gdpd1	4.69701	5.25548	5.39723	5.15022	0.700223
Rapgef3	6.86607	7.24549	7.56581	7.16059	0.699743
Atxn1	7.52795	7.92599	8.22765	8.06085	0.699698
Eid1	5.79312	6.17753	6.49168	6.05742	0.698567
Plce1	7.36421	7.87708	8.06147	8.08101	0.697262
Trmt112	6.84859	7.02201	7.54478	7.2983	0.696189
Ltbp4	8.48547	8.87844	9.18121	9.424	0.695739
Htra3	9.10842	9.86459	9.80324	9.96654	0.694823
Nox4	5.18369	5.91517	5.87816	5.42007	0.694472
Chek2	5.09802	5.39647	5.79212	5.52265	0.694099
Cd24a	6.85489	8.27224	7.54868	6.61073	0.693793
Mansc1	5.77947	5.89989	6.47326	6.26814	0.693788
Olfml3	7.80151	8.51748	8.49517	8.62729	0.693657
Amd1	7.49401	8.86932	8.18595	6.98077	0.691944
Rasd1	8.58615	7.78103	9.27735	8.19633	0.691193
Stambpl1	6.70905	7.51114	7.40001	7.6836	0.690959
Vezf1	7.78398	8.32938	8.47393	8.07008	0.689949
Gm5431	4.40564	4.83613	5.09528	4.32375	0.689641
Tm4sf1	8.34542	8.89156	9.03398	9.28446	0.688561
Cdc42ep1	7.60268	8.17571	8.29018	8.49089	0.687502
Leprel1	6.49142	6.80628	7.17786	7.07552	0.686434
Mamdc2	5.95586	6.49641	6.64121	6.58188	0.685351
Abhd2	7.33452	7.92279	8.01937	8.47332	0.684846
Ms4a7	5.04944	5.89146	5.73405	5.45462	0.684609
Vmn2r54	4.53431	5.48721	5.2163	5.20612	0.681993
Sec24d	7.16066	8.09055	7.8423	8.13832	0.681648
Unc5b	5.32224	5.56942	6.0037	6.21917	0.681459
Htra1	8.08388	8.92688	8.76507	9.11761	0.681187
Postn	9.16088	9.84031	9.84129	10.4982	0.68041
Jup	9.11473	9.51309	9.79512	9.63442	0.680391
Gm9958	4.5108	4.29522	5.19053	4.50825	0.679736
Hapln3	4.69548	5.11827	5.37517	5.27036	0.679688
Smox	7.25327	8.25198	7.93131	6.92071	0.678042
Lrrc32	6.80453	7.1225	7.48253	7.56953	0.678006
Glb1l2	8.53632	9.17578	9.21362	9.52247	0.677291
A530054K11Rik	6.78962	7.12364	7.46677	6.8908	0.677151
Dpysl3	6.04415	6.73072	6.71942	6.97049	0.675268
Ear1	6.69117	7.76967	7.36634	7.79866	0.675168
Lekr1	5.55229	5.94586	6.22703	5.44946	0.674743
Plk3	5.2265	5.40557	5.90114	5.6863	0.674635
C4a	6.415	6.79234	7.08911	6.42623	0.674116
Atp8b2	5.98962	6.33425	6.66343	6.71678	0.673805
Lrrc8c	7.6498	8.07766	8.32269	8.59431	0.672892
Fbln5	7.57493	8.3307	8.2475	8.41538	0.672565
Tubb2a	6.30227	6.85424	6.9741	7.17559	0.671832
Aff1	7.8978	8.55368	8.56953	8.68757	0.67173
1110059M19Rik	6.71248	7.62146	7.38351	7.80922	0.671034
Gfra2	6.18718	6.81891	6.85818	6.8588	0.671004
Aplnr	7.02959	7.64655	7.7005	8.18012	0.670914
Gcnt2	6.569	7.04692	7.23812	7.58587	0.669123
Tnc	5.50408	6.36105	6.1727	6.83856	0.66862
Coro1c	7.48106	8.23	8.14955	8.35317	0.66849
Marcks	7.49803	8.3408	8.16584	8.025	0.66781
Gpr126	5.26028	5.8083	5.92809	5.64634	0.667804
Npy1r	4.71282	4.83523	5.37957	5.04938	0.66675
Cd68	7.65655	8.97662	8.32322	8.61193	0.666661
Tpm4	10.0785	10.7627	10.745	10.7698	0.66652
2410089E03Rik	6.14168	6.6517	6.8051	6.36916	0.663416
Phxr4	6.38365	6.83473	7.04573	6.8038	0.662087
Ecm1	9.67616	10.5308	10.3378	9.87924	0.661688
Pdlim1	7.45994	7.84821	8.12156	8.47446	0.661626
Ephx1	7.56344	8.06743	8.22492	7.93487	0.661473
Cd93	7.99874	8.3596	8.6596	9.17686	0.660855
Sox18	7.5407	8.01536	8.20088	8.61451	0.660179
Cd86	4.37174	5.03294	5.03142	4.70876	0.659676
Pla2g5	6.54187	6.9401	7.20074	7.27476	0.658872
Flna	8.26514	8.91081	8.92353	9.10373	0.658389
Socs2	6.34086	6.65211	6.99738	6.55769	0.656519
Pdzrn3	7.46526	8.28587	8.1217	7.93093	0.65644
Ppbp	5.94594	6.18431	6.59975	6.03453	0.653807
Sox7	7.03679	7.40138	7.68976	8.14977	0.652978
Csrp1	9.16301	9.74335	9.81597	10.0151	0.652966
Zc3h15	5.67754	5.73712	6.32933	5.39087	0.651792
Olfr993	2.92781	3.32405	3.57926	3.78729	0.651451
Rcn3	7.2521	7.87489	7.90344	7.60125	0.65134
BC048403	5.56433	6.01506	6.21557	5.881	0.65124
Myct1	5.80491	5.9592	6.45597	6.70406	0.651066
Olfr417	4.9057	5.10508	5.55595	4.90663	0.650258
Robo4	7.45817	7.86108	8.10819	8.35753	0.650022
Zfp828	6.33407	6.97324	6.9837	6.88928	0.649628
Il15	5.35698	5.44456	6.00654	5.55447	0.649557
Zfp407	6.39724	6.71741	7.04676	6.89212	0.649517
Tmsb10	7.99271	9.04781	8.64175	9.50614	0.64903
Dtx3	6.45798	6.92633	7.1061	7.1403	0.648125
Gm8290	6.50267	7.06928	7.14949	6.94	0.646829
Selplg	6.78302	7.49322	7.42915	7.22894	0.646133
Fam100a	7.39949	7.97082	8.04499	7.82069	0.645495
Cmklr1	8.71623	9.11102	9.36171	8.96308	0.645482
Ccr5	4.28893	4.89776	4.9344	4.50004	0.645468
Ccr5	4.28893	4.89776	4.9344	4.50004	0.645468
Fap	5.74347	6.86337	6.3887	6.51304	0.645228
Gpr4	6.3486	6.84643	6.99319	6.99978	0.644588
Olfr338	3.32101	3.92961	3.96474	4.15203	0.643733
H2-Eb1	9.29625	9.97619	9.93992	9.83568	0.64367
Ptprj	7.37865	7.96249	8.02201	7.92397	0.643364
Ankrd11	3.67456	4.04649	4.31789	3.74791	0.643337
Mir27b	3.89247	3.96515	4.53559	4.30968	0.643113
Lgr4	7.13626	7.89913	7.7784	7.92181	0.642147
2410012M07Rik	3.66062	3.68387	4.30265	4.13106	0.642025
6330406I15Rik	6.98219	7.53665	7.62393	7.29853	0.641735
Rab31	7.22385	7.97821	7.86486	8.26583	0.641006
Polr3e	6.19311	6.81286	6.83399	6.92328	0.640871
Abca3	7.04608	7.57942	7.68635	7.79015	0.640268
Fam102a	6.64059	6.77008	7.28071	6.83572	0.640118
Zfp459	3.77169	4.05067	4.41171	4.29607	0.640021
Rin3	6.44658	6.92437	7.08558	7.18591	0.638992
Ces2g	4.9403	5.67383	5.57862	5.18262	0.638323
Ednrb	8.0827	8.58262	8.7202	8.52309	0.637492
Tubb4a	5.61857	6.1771	6.25596	5.8769	0.637389
Crip1	9.98037	10.7478	10.6177	10.8333	0.637332
Alox5ap	7.00489	7.8486	7.64203	7.38938	0.637144
Arhgef6	6.12532	6.83787	6.7623	6.91612	0.636983
Tln2	7.39206	8.06519	8.0285	8.12019	0.636435
Ppid	5.97234	6.11871	6.60797	5.86028	0.635623
Hs6st1	6.31501	7.03418	6.94985	7.00041	0.634846
Mdfic	8.29192	9.02869	8.92598	9.28387	0.634066
2310067E19Rik	5.43619	5.45086	6.06792	5.48467	0.63173
App	10.0094	10.7437	10.6398	11.0736	0.63038
Nlrp1c	5.18037	5.63326	5.81067	5.44245	0.630297
Olfr482	2.34982	2.59381	2.97997	2.33093	0.630146
Nup210	5.96023	6.6479	6.59027	6.66971	0.630046
Emr4	3.9664	4.66535	4.59445	4.52464	0.628054
Dock2	6.40707	7.2551	7.03378	6.90216	0.626717
D4Bwg0951e	6.425	6.94633	7.05159	6.70619	0.626583
Akap12	7.12394	7.39274	7.74969	7.55348	0.625759
Arhgef3	7.22457	7.5374	7.84945	7.5839	0.624879
Lrg1	10.2695	10.868	10.894	11.3157	0.6245
Cyp4f16	5.97007	6.54784	6.59437	6.44278	0.624299
Olfr1459	2.96238	3.54144	3.58657	3.88653	0.62419
Trp53i11	8.31537	8.84887	8.93931	9.59654	0.623944
Gas6	7.99027	8.24808	8.61392	7.85459	0.623651
Klf7	7.23902	7.74883	7.86262	7.86668	0.623602
Zswim6	6.29352	6.77471	6.91661	6.92806	0.623081
Kctd10	6.79113	7.41775	7.4142	7.45517	0.623069
Tspan7	8.40163	8.68544	9.02456	8.83095	0.62293
Nova1	7.65173	8.29589	8.27438	7.42253	0.62265
Mylk4	7.79348	10.352	8.41576	5.32429	0.622271
Zfp317	4.93753	5.23093	5.55941	4.97059	0.621881
Plekhg3	6.97307	7.18081	7.59487	7.34436	0.621793
Sod3	9.34409	10.1626	9.96567	10.622	0.621585
Pias3	6.37816	6.68754	6.99836	6.82907	0.620206
Lphn2	6.57489	6.77773	7.19459	7.2206	0.6197
Plekha2	6.85104	7.37393	7.47059	7.08415	0.619554
Stard6	4.23331	4.4145	4.85284	4.24844	0.619529
Tsc22d2	7.7675	8.35705	8.38686	8.64402	0.619363
H2-DMa	7.14713	7.64604	7.76572	7.43712	0.618584
Cdk19	6.66305	7.07571	7.28136	6.96722	0.618308
Ms4a14	4.08617	4.63369	4.7044	4.63158	0.618237
Dse	7.45125	8.3434	8.06908	8.45651	0.617837
Gm10404	4.69345	5.06302	5.3111	4.83289	0.617654
Zmiz1	8.1131	8.5801	8.73067	8.95447	0.617568
Actn1	7.52073	7.93704	8.1381	8.37371	0.617376
Ctgf	7.35325	8.10834	7.97042	8.27985	0.617168
Sh2d3c	7.53484	7.75089	8.15187	8.26762	0.617033
Zyx	7.89553	8.32647	8.51127	8.4707	0.615742
Mup3	5.98124	6.18168	6.59624	5.21365	0.615004
Rnf213	7.73256	8.12404	8.34617	8.12003	0.613609
Retnla	9.99451	10.8551	10.6078	10.6683	0.613276
Plekhh2	5.89346	6.64793	6.50636	7.13396	0.6129
Rapgef5	5.42185	6.03815	6.03407	6.40297	0.612211
Folr2	8.20971	9.08933	8.82182	8.39819	0.612108
Morc3	6.03939	6.60171	6.65146	6.46735	0.612069
Ccrl2	4.94718	5.56604	5.55871	5.74156	0.611531
Utp18	4.81801	5.14465	5.42931	4.94085	0.611294
Plk2	5.80436	6.11329	6.41486	6.30374	0.610501
C5ar1	5.84926	6.89173	6.45926	6.44693	0.610003
Rbmx	6.57103	6.48518	7.18097	6.72218	0.609943
Tyrobp	7.72402	8.81103	8.33339	8.34231	0.60937
Fgf13	6.63969	7.92137	7.24848	8.19056	0.608788
Ccl11	8.90741	9.9136	9.51609	9.77282	0.608677
Ets2	7.62791	7.97116	8.23644	8.2448	0.608529
Igfals	7.24726	7.80874	7.85499	8.19914	0.607732
Mycbp2	8.35279	9.18641	8.96014	9.41356	0.607346
Dll4	7.17297	7.37802	7.78028	7.96667	0.607316
Zcchc11	6.59603	7.2523	7.20324	7.11799	0.607204
Khdc1b	3.68181	3.65245	4.28815	3.87149	0.606335
Tlr13	4.60412	5.2408	5.21033	4.82646	0.606211
Cma2	4.70271	4.90055	5.30873	4.89131	0.606028
C1qc	8.34596	9.13842	8.95135	8.5113	0.605397
Cd53	7.02207	7.75079	7.62743	7.25805	0.605365
Mcpt9	4.26818	4.44252	4.87312	4.49262	0.604945
Kirrel	7.59611	8.05141	8.20064	8.05464	0.604533
Slc9a3r2	7.50225	7.98045	8.10671	8.31991	0.604453
Casp4	4.78703	5.00448	5.39103	5.0038	0.604
Gm10831	3.54285	3.75508	4.14589	3.86835	0.603044
Oas3	4.44558	5.19824	5.04856	4.83186	0.602978
Pdgfrb	8.20955	8.76199	8.81199	9.15529	0.602436
Zdhhc20	6.241	6.50961	6.84341	6.7394	0.602411
Fbln2	8.06808	9.02125	8.67006	8.86896	0.601981
Emr1	6.64643	7.54483	7.24814	6.94112	0.601717
Dhrs3	9.71935	10.258	10.3209	10.2791	0.601577
Itgax	4.82492	5.98508	5.42645	5.75107	0.601528
Cherp	7.30364	7.49515	7.9051	7.65306	0.601455
Ablim3	7.8	8.23492	8.40141	8.92281	0.601408
Dnajb4	7.6863	8.06269	8.28741	8.07067	0.601112
Arhgap30	5.4783	5.93424	6.07914	5.93516	0.60084
Cyp2f2	8.13543	6.33797	8.73605	6.47747	0.600624
H2-DMb2	6.03287	6.68267	6.63341	6.71687	0.600539
Olfr1154	3.33303	3.96269	3.93326	3.83681	0.600231
Gm10421	5.41057	5.13273	4.80934	5.15626	-0.601229
Gm8615	7.45012	7.10799	6.84887	7.09293	-0.601253
Acot3	4.64217	4.13427	4.0403	4.40977	-0.60187
Lyrm5	7.58065	6.49469	6.97814	6.41682	-0.602504
Gm15401	6.42018	5.59795	5.81762	5.60414	-0.602562
Pgk1	9.75393	9.26978	9.15129	8.5412	-0.602637
Pgk1	9.75393	9.26978	9.15129	8.5412	-0.602637
Me1	12.0475	10.2991	11.4443	11.0117	-0.60319
Mir449a	5.27108	4.96881	4.66789	5.05206	-0.603195
Gm5901	5.28022	5.03348	4.67599	5.21978	-0.604233
Higd1a	5.4654	5.12228	4.86092	5.14078	-0.604484
Hsd17b12	9.58684	8.05481	8.98213	8.51196	-0.604711
Parm1	9.52586	7.33734	8.92065	7.74736	-0.605219
4930433I11Rik	4.54041	4.08351	3.93318	4.1703	-0.607237
4933411K16Rik	5.30872	4.75169	4.70061	4.95875	-0.60811
Cideb	5.74529	5.13194	5.13697	5.54209	-0.608319
1700003E16Rik	5.08291	4.79941	4.47254	4.75353	-0.61037
Defb15	5.62524	5.05338	5.01456	5.1676	-0.610679
Clrn2	5.53821	5.29067	4.92726	5.12818	-0.610951
Acadvl	9.25831	7.81963	8.6472	7.69979	-0.611106
2310002J15Rik	5.50685	5.22022	4.89506	5.17209	-0.611788
Cpa2	4.7872	4.15937	4.17461	4.55641	-0.61259
Ldhb	8.59711	7.26881	7.98376	7.35558	-0.613354
Olfr1329	4.96828	4.96121	4.35358	4.9977	-0.614701
4933422H20Rik	5.32795	4.76295	4.71307	5.19589	-0.614876
Krtdap	6.28709	5.69084	5.6715	4.63994	-0.615595
Olfr95	5.09383	4.64583	4.47801	5.01421	-0.615818
Kirrel2	5.55834	5.14636	4.94212	5.40086	-0.616218
Syt4	5.21851	4.76046	4.60187	4.93978	-0.616644
Prkg2	3.86114	3.6097	3.2445	3.46244	-0.616644
Gm10067	4.49011	3.96895	3.87268	4.18806	-0.617423
Apobec2	7.78186	8.96564	7.16383	5.71201	-0.618033
BC025920	4.84149	4.27537	4.22246	4.3075	-0.619036
Gm6583	5.70541	5.0923	5.08611	5.24899	-0.619302
Fam58b	5.29913	4.53204	4.67944	4.67944	-0.619687
Rassf3	7.4399	6.70127	6.82007	7.00345	-0.619831
Prss3	3.9892	3.29496	3.36922	3.45313	-0.619981
Zfp85-rs1	4.22877	3.66775	3.60799	3.59633	-0.620785
Gm4802	5.12608	5.23052	4.50453	5.50251	-0.621551
Myoz2	4.88453	4.82483	4.26252	4.22048	-0.62201
Col13a1	6.56318	6.22679	5.9398	6.59169	-0.623384
Trdn	8.66215	9.86587	8.03863	7.38449	-0.623518
Gpr173	5.09221	4.52793	4.46796	4.72636	-0.624246
Krt23	4.97102	4.09752	4.34649	4.29954	-0.62453
Gpr179	5.88804	5.54908	5.26324	5.34958	-0.624802
Grm3	4.47905	4.02511	3.85422	3.92539	-0.624828
Tkt	10.8349	8.4781	10.209	8.79788	-0.6259
Cdca8	4.77635	4.51238	4.15027	4.81238	-0.626084
Vmn2r93	4.85848	5.5708	4.23203	5.29011	-0.626453
Bhlhe22	4.61104	4.30749	3.98442	4.27973	-0.626611
Olfr243	3.32951	3.77638	2.70271	3.18826	-0.626809
Ldoc1	4.23661	3.70078	3.6089	4.21076	-0.627711
4933402P03Rik	5.79553	5.38662	5.16686	5.76802	-0.628664
Gm9292	6.03035	5.57951	5.40131	6.00861	-0.629042
Lce1d	4.75836	4.54958	4.12913	4.69714	-0.62923
Slc25a20	9.37797	8.3119	8.74869	8.30531	-0.629284
Pcyt2	7.55586	6.81595	6.92655	6.94688	-0.629304
Whrn	6.20165	5.68295	5.57195	5.9551	-0.629695
Klk1b9	4.5371	3.47762	3.90688	4.03846	-0.630224
Ssxb2	4.06763	3.63076	3.43587	3.65367	-0.631757
Hrasls5	5.52056	4.83023	4.88865	5.11504	-0.631909
Gm4947	6.35911	5.84916	5.72717	6.44899	-0.631939
DXBay18	5.59625	4.86157	4.96413	5.4929	-0.632118
Cox5a	9.27361	8.3952	8.63937	8.12842	-0.634242
Tdrd9	5.16174	4.71856	4.5267	4.89048	-0.635043
Art5	6.05411	5.6137	5.41879	5.8925	-0.635316
Ofcc1	4.55425	4.41534	3.91822	4.55017	-0.63603
Sf3b4	5.40749	4.45977	4.77127	4.85933	-0.63622
Atp6v0a2	8.26529	7.71647	7.62876	7.79038	-0.636537
5730507C01Rik	6.15028	6.07811	5.51319	6.00531	-0.637091
Mettl13	5.76935	5.32373	5.13218	5.16167	-0.637172
Reg4	3.65752	3.51183	3.01951	3.5012	-0.638011
Rxfp2	4.09276	3.84033	3.4543	3.59535	-0.638457
F930015N05Rik	5.42279	4.95953	4.7836	4.98306	-0.639189
Card6	4.95509	4.82993	4.31579	4.74774	-0.639299
Rnase10	3.94246	3.55105	3.30147	3.83066	-0.640989
Tmem246	5.24643	4.74767	4.60532	5.13153	-0.641118
Rpp40	4.73952	3.77347	4.09832	4.11962	-0.641201
Hamp	4.10188	3.93317	3.45995	4.13254	-0.641923
Slc45a3	6.09553	5.92719	5.45321	6.02245	-0.642323
Gm410	3.96806	3.59029	3.32466	3.90962	-0.6434
Ager	6.75088	6.28795	6.10717	6.56001	-0.643707
3110082J24Rik	5.40744	5.37197	4.7634	5.19915	-0.644037
Klk1b11	4.02777	4.0203	3.38325	3.81901	-0.644517
Vpreb2	6.47894	6.22987	5.8334	6.35998	-0.64555
Sucla2	9.43463	8.50239	8.78861	8.33365	-0.646026
Gas2l2	5.26814	4.90021	4.62209	5.03492	-0.646053
Dusp4	7.69045	5.82606	7.04427	5.88623	-0.646179
Olfr948	3.24278	3.21086	2.59602	2.87698	-0.646755
Rbp2	5.57028	5.45458	4.92275	6.325	-0.647524
Ankk1	4.51231	4.61399	3.86427	4.52743	-0.648041
Hadha	11.014	9.58333	10.3651	9.58706	-0.64891
Pdzd7	5.78486	5.42188	5.13595	5.39173	-0.648915
Tmem79	6.80587	5.10511	6.15638	5.46877	-0.649492
Havcr2	4.23261	4.08477	3.58282	3.86324	-0.64979
2010107G23Rik	6.25293	5.82498	5.60277	5.65394	-0.650158
Rhbdl2	5.31363	4.93613	4.66343	5.18058	-0.650199
Cox8b	12.2939	10.8133	11.6429	10.5619	-0.65096
4933433C11Rik	5.74272	4.87822	5.09121	5.05342	-0.651505
Acnat2	3.63081	3.27411	2.97907	3.49704	-0.651734
Etv2	5.08914	4.89294	4.43568	4.9405	-0.653457
Ppargc1b	7.77507	6.39765	7.1208	6.4873	-0.654269
Gm19566	5.2192	4.83652	4.56493	4.54756	-0.654272
F630042J09Rik	5.83861	5.5029	5.1838	5.48904	-0.654807
Olfr763	4.23937	3.63784	3.58442	3.76232	-0.654955
Clrn3	4.51561	4.328	3.86026	4.47373	-0.655348
Sult1c2	4.25721	3.82139	3.60184	3.70869	-0.65537
Olfr9	4.27961	4.12508	3.62286	3.96915	-0.656753
Gpd1	12.3439	11.0857	11.6863	11.3442	-0.6576
Olfr273	4.35156	3.86785	3.69352	3.99753	-0.658042
Lix1	4.94702	4.47342	4.28802	4.3128	-0.658999
Vmn1r193	5.48629	4.92132	4.82728	5.31879	-0.659015
Olfr551	4.94566	5.03228	4.28639	5.03286	-0.659266
2410018M08Rik	5.54221	5.65463	4.88282	5.45236	-0.659388
Acat2	8.61428	7.39802	7.95482	7.79242	-0.659455
Sox12	6.57781	5.61651	5.91805	5.9355	-0.65976
Trim50	4.95171	4.54585	4.29163	4.32974	-0.660082
Tas2r130	4.3083	4.08121	3.64712	4.22585	-0.661171
Hadhb	10.9173	9.26441	10.2561	9.3006	-0.6612
Rag1	4.79464	4.52265	4.13305	4.4771	-0.661583
Slc6a1	5.35041	4.92268	4.68842	4.78408	-0.661993
2010005H15Rik	7.60162	7.20305	6.93894	7.30785	-0.662682
Star	5.18747	4.52373	4.52444	4.70952	-0.663031
Idi1	7.62438	6.3551	6.96103	6.6975	-0.663346
Tmem199	5.38988	4.9846	4.72253	5.1816	-0.667342
Ndufs1	8.86471	7.75453	8.19657	7.58746	-0.668135
Fgf16	5.4269	5.16272	4.75867	5.24504	-0.668222
Rrp12	6.91362	6.65701	6.24461	6.74558	-0.669001
Fbxw10	4.81015	4.23343	4.14106	4.35593	-0.669091
Nptx1	5.28745	4.92967	4.61761	4.90496	-0.669841
Actc1	7.19965	7.06079	6.52889	6.55775	-0.670763
Tnfrsf4	6.03569	5.61189	5.36293	5.58237	-0.672767
Dppa5a	5.46937	5.09907	4.79611	4.55002	-0.673258
Mir181a-2	4.93839	4.24402	4.26305	4.78811	-0.675336
Gbe1	9.28283	7.67211	8.60714	7.83737	-0.675686
Gm10876	4.85851	4.61935	4.18208	4.70214	-0.676436
Fat3	3.91203	3.56309	3.23494	3.77665	-0.677093
Myh2	6.41854	6.75849	5.74116	5.30711	-0.677383
Gm10100	6.20773	5.89402	5.52875	5.92268	-0.678987
Cdc6	5.0842	4.75065	4.40451	4.3682	-0.679687
Chst10	5.86715	5.55603	5.18679	5.47322	-0.680361
Isoc2b	6.03778	5.51774	5.35641	5.78024	-0.681368
Phf11	4.76399	4.46677	4.07849	4.29027	-0.685503
Gm10417	3.77542	4.4353	3.08906	3.55276	-0.686366
Ly6f	4.96634	4.47789	4.27905	4.52239	-0.687288
Tnfaip6	4.82139	4.83724	4.13323	4.51519	-0.688159
Ros1	4.51119	4.26345	3.82293	4.49383	-0.688258
Myh6	5.16135	4.7842	4.47268	4.6984	-0.688667
Trim54	5.98031	6.33955	5.29085	5.32409	-0.689465
Cxcl2	4.2471	3.53116	3.55436	3.80004	-0.692737
Me1	11.7635	9.91269	11.0707	10.629	-0.69278
D430042O09Rik	6.58263	6.11729	5.88943	6.3948	-0.693197
Letmd1	9.99398	8.2432	9.29913	8.34856	-0.694848
Pou4f3	5.03116	4.09012	4.33584	4.60276	-0.695315
Gm7092	5.9301	5.49769	5.23461	5.54767	-0.695491
Hadhb	11.0326	9.34456	10.3361	9.39707	-0.69651
Gm13103	4.82377	4.74788	4.12599	4.71226	-0.697783
Dnajc13	4.72161	4.00335	4.02192	3.68065	-0.699688
Gm5532	6.38286	6.23043	5.68274	6.23076	-0.700118
Hnf1b	5.079	4.63528	4.37762	4.74857	-0.701379
Anp32-ps	5.56747	5.16449	4.86528	5.3321	-0.702182
Gm4801	5.51697	4.97534	4.81472	5.63467	-0.702257
AW557046	5.17489	4.71779	4.47007	5.11467	-0.704813
Fam150b	6.50822	6.08325	5.80314	5.96867	-0.705082
Pkm	10.1085	9.58893	9.40313	8.66649	-0.70536
Vpreb1	5.48285	5.19008	4.77531	5.02516	-0.707544
Svs3a	4.05941	3.1553	3.35037	3.48149	-0.709045
Gm10398	4.94133	4.29104	4.23125	4.66516	-0.710083
Gm6772	4.09027	3.92894	3.37947	3.90154	-0.7108
Ccdc58	5.68934	4.96649	4.97834	4.81851	-0.710999
Catsperg1	5.95777	5.49842	5.24644	5.68418	-0.711337
Alms1-ps2	4.37392	3.82333	3.66254	3.84265	-0.711376
Pabpc2	4.08769	3.65277	3.37624	3.61904	-0.711452
Ccdc64b	5.28702	5.04399	4.57519	5.2939	-0.711835
4930524L23Rik	3.85523	3.55499	3.14214	3.61149	-0.71309
Rdh1	6.16064	5.87833	5.44752	5.62558	-0.713114
Ttc25	6.37035	5.88842	5.65439	5.52548	-0.715959
Ect2l	3.55625	2.94084	2.83826	3.14219	-0.717997
Pgr15l	4.06042	3.70503	3.34185	3.5835	-0.718575
Crnn	4.39646	4.26533	3.67557	4.57714	-0.720887
Clec4g	4.62436	4.00903	3.90063	4.44974	-0.723727
Szt2	5.96037	5.36171	5.23425	5.98084	-0.726115
Fam131c	5.08192	4.80916	4.35539	4.7669	-0.726528
ND6	10.7522	10.1116	10.0207	10.3577	-0.73144
Tuba3b	4.07277	3.49246	3.34118	3.70142	-0.731596
Adck3	8.98186	7.95451	8.24947	7.30072	-0.732388
Tmem132c	5.68176	5.46169	4.94936	5.45811	-0.732401
Slc2a5	7.09686	5.05258	6.36301	4.61638	-0.733858
Kbtbd5	5.20415	5.16493	4.46978	4.73914	-0.734369
Vmn1r71	4.31055	4.48524	3.57507	4.25078	-0.735483
Defb5	3.55634	3.4887	2.82043	3.18782	-0.735914
Ghrhr	6.57929	6.22423	5.84302	6.65667	-0.736271
Otop1	8.88554	7.43185	8.14924	7.97964	-0.736304
Pygl	9.56116	7.68169	8.82407	7.62354	-0.737087
Thrsp	11.2186	8.90183	10.48	8.46016	-0.7386
Pmch	5.35355	4.85189	4.61492	4.75483	-0.738634
Lgr6	6.12575	5.52374	5.38666	5.48339	-0.73909
Pfkl	9.04422	7.49947	8.30462	7.80744	-0.739595
Csmd3	5.01643	4.45923	4.27658	4.45512	-0.739856
Gm6086	5.10914	5.01231	4.36808	4.85701	-0.741062
Fam105b	5.70051	5.46257	4.9592	5.34057	-0.741311
A530064D06Rik	5.29312	4.6182	4.55052	4.70689	-0.7426
1700061J05Rik	4.76948	4.25332	4.02627	4.42233	-0.743214
Gm10802	4.85206	4.72814	4.10848	4.81204	-0.743586
Acsl5	8.32895	6.99858	7.58358	7.24322	-0.74537
Alms1-ps2	4.57442	4.02677	3.82549	4.05655	-0.748932
Cd79a	4.49993	3.88458	3.74864	3.96741	-0.751296
Ppargc1a	7.97731	6.92481	7.22534	6.67782	-0.751969
Sv2a	5.46855	4.987	4.71548	5.04478	-0.753071
Rdh19	5.51359	5.11948	4.75919	5.23541	-0.7544
Cidea	10.3841	6.97242	9.6287	6.98953	-0.75539
Olfr109	4.93604	4.60057	4.17863	4.54053	-0.757414
Gm136	3.79988	3.69038	3.04132	3.38848	-0.758554
Acss1	7.80495	6.65342	7.04622	6.54355	-0.758737
Phospho1	9.20425	7.17386	8.44516	6.23276	-0.75909
Pgr	4.42944	4.41417	3.66719	4.46618	-0.762245
P2rx6	6.48396	6.02491	5.7213	5.98621	-0.762665
Actn2	7.0259	7.60269	6.25929	6.1025	-0.766602
Sh3rf2	5.47417	5.55805	4.70639	5.4313	-0.767788
Rnf183	5.25138	4.9211	4.47438	5.19936	-0.776995
4930564B18Rik	4.79347	3.94216	4.01574	4.32894	-0.777726
Cela2a	6.8598	6.03261	6.08126	5.9307	-0.778534
Cpa4	4.66651	4.15352	3.88393	4.2305	-0.782581
Hal	5.26555	5.1468	4.4828	5.15486	-0.782752
Atp1a3	7.71333	6.38854	6.92841	6.19806	-0.784921
Olfr582	5.34694	5.05374	4.54948	4.78228	-0.797455
Ccdc129	4.27229	3.92107	3.47469	4.1337	-0.797601
Slc25a48	5.42091	4.74083	4.6232	4.66681	-0.79771
4933412A08Rik	5.77564	5.24758	4.97496	5.55264	-0.80068
Slc30a10	5.70224	5.46494	4.90005	5.22298	-0.802197
Elovl6	12.0687	7.02051	11.2664	7.46502	-0.80231
Pdgfrl	5.53592	5.52902	4.728	5.08382	-0.807917
Gpd2	10.1857	8.18541	9.37688	7.42508	-0.808768
Acp1	6.97656	6.60045	6.16682	6.77383	-0.809742
Vmn1r199	3.5196	2.84858	2.70659	2.77639	-0.81301
Pcsk1	5.2925	5.00357	4.47638	4.76076	-0.816123
Fabp3	8.73881	8.04049	7.92154	6.34956	-0.817276
Cox7a1	10.9648	9.78341	10.1469	8.25695	-0.81792
Nat3	3.67234	2.95565	2.85201	3.07116	-0.820334
Lyrm7	5.75421	4.82062	4.93324	4.70866	-0.82097
Mpzl2	7.77061	5.11212	6.94941	5.19288	-0.821201
Olfr15	4.2763	3.61466	3.45447	3.86671	-0.821836
Oxnad1	6.94107	5.74281	6.11682	5.71038	-0.824247
Olfr847	3.67736	3.39446	2.85232	2.94609	-0.825044
Leng1	5.9569	5.6456	5.12793	5.12619	-0.828972
2810055G20Rik	6.00842	5.37444	5.17752	5.31013	-0.830905
Gm5176	5.92303	5.3929	5.09064	5.66203	-0.832395
Cryga	5.15824	4.81729	4.32142	4.6792	-0.836821
5830454E08Rik	4.5518	4.1597	3.71279	3.96171	-0.83901
Cst8	4.75109	3.96574	3.90515	4.05759	-0.845942
Gm10824	4.84027	4.75648	3.99154	4.75648	-0.848734
Sh2d1b1	4.46116	4.02041	3.60208	3.80553	-0.859078
Sorl1	8.21371	6.18087	7.34924	6.65102	-0.864465
Olfr908	3.93484	3.51112	3.06872	3.70981	-0.866121
Gm10767	6.2898	5.55783	5.40893	5.9397	-0.880868
Olfr984	5.26611	4.78329	4.3832	5.00589	-0.88291
Dcstamp	4.61728	4.74879	3.73329	4.39059	-0.883984
Slc27a2	7.94007	5.25039	7.05452	5.16132	-0.88555
Rgs2	6.34705	5.33045	5.45767	5.15143	-0.88938
A330049M08Rik	5.16945	5.21428	4.27985	5.09012	-0.889598
Fgfbp1	4.47536	4.33429	3.57694	4.34733	-0.898422
Gm5771	6.37607	5.49172	5.4753	5.69325	-0.900769
Acaca	11.5506	7.935	10.6483	7.89493	-0.90236
Ppara	8.49836	6.5472	7.59304	6.31155	-0.905312
Ttn	8.0481	8.77035	7.13596	6.10174	-0.912134
Gm8994	5.28105	4.65364	4.3666	4.88351	-0.914444
4933413J09Rik	4.47332	4.22048	3.55615	4.42608	-0.917172
Olfr742	3.42603	2.7176	2.5087	2.5445	-0.917331
Spag11a	5.16135	4.85675	4.23294	5.27567	-0.928414
Acly	11.7649	8.14781	10.8347	8.38486	-0.93013
BB014433	4.54357	4.18016	3.61322	4.23487	-0.930342
Cpt1b	10.2691	8.58393	9.32116	7.77003	-0.947933
Olfr1029	3.7835	3.14115	2.82761	3.56522	-0.955896
Olfr1252	4.62021	3.93949	3.66111	4.08991	-0.959107
Acsm3	8.1127	5.69822	7.15221	5.32156	-0.960492
2810416G20Rik	6.44665	5.56592	5.47768	5.48903	-0.968977
Fabp3	8.75488	7.82577	7.78282	6.12356	-0.972054
Try10	5.65477	4.95901	4.67953	4.37135	-0.975248
Hrasls	5.18631	4.91194	4.206	4.42745	-0.980303
Gpr44	5.46721	4.95731	4.47994	5.22921	-0.987274
Cela3b	5.72377	4.84629	4.72847	4.76042	-0.995299
1700001J11Rik	4.57268	3.57535	3.5688	3.66607	-1.00388
Atp6v1g3	4.63801	4.2752	3.63319	4.51155	-1.00482
Prss2	6.30376	5.41661	5.29824	5.42544	-1.00552
Uhrf1	5.11642	4.11606	4.09284	4.30564	-1.02358
Cyp3a44	4.735	4.34138	3.70175	4.20263	-1.03326
Pnliprp1	5.30607	4.24875	4.26123	4.09607	-1.04484
Fam135b	5.99843	5.51625	4.95351	6.01293	-1.04491
Mtfp1	6.97472	5.63894	5.92352	5.57643	-1.0512
Olfr591	5.94506	5.08047	4.85111	5.12184	-1.09396
Gm9833	4.52245	3.90831	3.42122	3.80586	-1.10123
Myh1	7.71979	8.19776	6.6151	6.09255	-1.10469
Olfr592	4.49179	3.97413	3.37405	3.7378	-1.11774
Pdhb	8.70624	6.61724	7.56989	6.58771	-1.13635
Aspg	7.43972	5.93527	6.29134	5.74784	-1.14839
Pnlip	4.90343	3.85209	3.7463	3.61187	-1.15713
1110002L01Rik	6.18149	5.4503	5.00755	6.13762	-1.17394
Myh7	6.429	6.41775	5.25103	5.77688	-1.17796
Mb	8.04473	8.43394	6.82242	6.54232	-1.2223
Sycn	7.27082	6.16014	6.01541	6.16142	-1.2554
Pank1	8.49202	5.7692	7.18787	5.47967	-1.30415
Acot4	7.03532	5.28154	5.72204	5.22642	-1.31328
Tdh	5.09706	4.33511	3.75611	4.59158	-1.34095
Myl2	5.4726	4.85902	4.05878	4.4681	-1.41382
Try5	6.96204	5.85116	5.4648	5.76628	-1.49724
Acot11	8.32754	5.59785	6.7892	5.14118	-1.53834
Ucp1	11.52	7.09984	9.96211	6.73602	-1.55785
Zg16	6.20509	4.95582	4.60677	5.90768	-1.59831
Mybpc1	7.05674	7.63727	5.38686	5.89329	-1.66988
Zmynd17	6.48993	5.7246	4.78742	5.47319	-1.70251
Clps	7.88365	6.31946	6.09809	6.36858	-1.78556
Ctrl	7.04034	5.3433	5.19592	5.30692	-1.84442
Elovl3	8.91285	4.03981	6.93779	4.97297	-1.97506
Reg1	6.09498	4.44842	4.07173	4.46769	-2.02325
Cpb1	6.79016	4.49334	4.58566	4.42655	-2.20451
Amy2a5	8.51537	6.53518	6.29237	6.41076	-2.223
Amy2a5	8.51537	6.53518	6.29237	6.41076	-2.223
Amy2a5	8.51537	6.53518	6.29237	6.41076	-2.223
Amy2a5	8.51537	6.53518	6.29237	6.41076	-2.223
Cel	6.48774	4.50934	4.24889	4.53893	-2.23885
2210010C04Rik	7.13438	5.05443	4.80031	4.92235	-2.33407
Amy2b	7.41732	5.15152	4.99042	4.8798	-2.4269
Rnase1	7.19119	5.09383	4.71249	5.27674	-2.4787
Ctrb1	8.62104	5.74732	5.39408	5.54723	-3.22696
Cpa1	8.61951	5.80878	5.21488	5.42649	-3.40463
